# Supplementary material for: {ZnII2} and {ZnIIAuI} Metal Complexes with Schiff Base Ligands as Potential Antitumor Agents Against Human Glioblastoma Multiforme Cells
Source: Molecules. 2026 Jan 1;31(1):173. doi: 10.3390/molecules31010173 (PMC12787429; doi:10.3390/molecules31010173)
Supplement: Supplementary file 1 [file molecules-31-00173-s001.zip]

Archive with 1 entries (1 files):
- molecules-4043229-supplementary.pdf
